# Supplementary material for: Effects of cleaning sports mouthguards with ethylene-vinyl acetate on oral bacteria
Source: PeerJ. 2022 Dec 5;10:e14480. doi: 10.7717/peerj.14480 (PMC9745906; doi:10.7717/peerj.14480)
Supplement: Supplemental Information 1 [file peerj-10-14480-s001.xlsx]

## Sheet: in vitroCFU(Fig1)
	raw-data	Avarage
Control-S.oralis-1	1280000
Control-S.oralis-2	1080000
Control-S.oralis-3	1032000
Control-S.oralis-4	1280000
Control-S.oralis-5	2680000
Control-S.oralis-6	1784000	1.52267e+06
UW-S.oralis-1	0
UW-S.oralis-2	2000
UW-S.oralis-3	0
UW-S.oralis-4	14000
UW-S.oralis-5	2000
UW-S.oralis-6	56000	12333.3
MC-S.oralis-1	0
MC-S.oralis-2	0
MC-S.oralis-3	0
MC-S.oralis-4	0
MC-S.oralis-5	0
MC-S.oralis-6	0	0
NaClO-S.oralis-1	0
NaClO-S.oralis-2	0
NaClO-S.oralis-3	0
NaClO-S.oralis-4	0
NaClO-S.oralis-5	0
NaClO-S.oralis-6	0	0
Control-S.mutans-1	1280000
Control-S.mutans-2	1080000
Control-S.mutans-3	1032000
Control-S.mutans-4	1280000
Control-S.mutans-5	2680000
Control-S.mutans-6	1784000	1.52267e+06
UW-S.mutans-1	328000
UW-S.mutans-2	22000
UW-S.mutans-3	192000
UW-S.mutans-4	408000
UW-S.mutans-5	26000
UW-S.mutans-6	712000	281333
MC-S.mutans-1	2000
MC-S.mutans-2	16000
MC-S.mutans-3	2000
MC-S.mutans-4	16000
MC-S.mutans-5	6000
MC-S.mutans-6	12000	9000
NaClO-S.mutans-1	0
NaClO-S.mutans-2	0
NaClO-S.mutans-3	0
NaClO-S.mutans-4	0
NaClO-S.mutans-5	0
NaClO-S.mutans-6	0	0
Control-S.aureus-1	200000
Control-S.aureus-2	204000
Control-S.aureus-3	48000
Control-S.aureus-4	28000
Control-S.aureus-5	686000
Control-S.aureus-6	160000	221000
UW-S.aureus-1	24000
UW-S.aureus-2	32000
UW-S.aureus-3	64000
UW-S.aureus-4	56000
UW-S.aureus-5	76000
UW-S.aureus-6	72000	54000
MC-S.aureus-1	0
MC-S.aureus-2	6000
MC-S.aureus-3	0
MC-S.aureus-4	2000
MC-S.aureus-5	2000
MC-S.aureus-6	4000	2333.33
NaClO-S.aureus-1	0
NaClO-S.aureus-2	0
NaClO-S.aureus-3	0
NaClO-S.aureus-4	0
NaClO-S.aureus-5	0
NaClO-S.aureus-6	0	0
