# Supplementary material for: Effects of cleaning sports mouthguards with ethylene-vinyl acetate on oral bacteria
Source: PeerJ. 2022 Dec 5;10:e14480. doi: 10.7717/peerj.14480 (PMC9745906; doi:10.7717/peerj.14480)
Supplement: Supplemental Information 2 [file peerj-10-14480-s002.xlsx]

## Sheet: Sheet1
	raw-data	control-mc	reduction rate(control-mc/control)×100(%)	average（%）
A1control	868	861	99.1935
A2control	909	887	97.5798
A3control	919	897	97.6061	98.1265
B1control	591	585	98.9848
B2control	663	655	98.7934
B3control	690	684	99.1304	98.9695
C1control	1890	1884	99.6825
C2control	2565	2556	99.6491
C3control	2926	2916	99.6582	99.6633
D1control	433	-490	-113.164
D2control	509	-435	-85.4617
D3control	614	-336	-54.7231	-84.4496
E１control	396	299	75.5051
E２control	540	445	82.4074
E３control	651	555	85.2535	81.0553
F1control	72	68	94.4444
F2control	75	63	84
F3control	73	54	73.9726	84.139
G1control	868	786	90.553
G2control	871	788	90.4707
G3control	872	791	90.711	90.5782
H1control	767	641	83.5724
H2control	710	580	81.6901
H3control	709	579	81.6643	82.3089
I1control	1521	877	57.6594
I2control	1956	1262	64.5194
I3control	2149	1434	66.7287	62.9692
J1control	3143	3069	97.6456
J2control	3554	3477	97.8334
J3control	3794	3714	97.8914	97.7901
A1mc	7
A2mc	22
A3mc	22
B1mc	6
B2mc	8
B3mc	6
C1mc	6
C2mc	9
C3mc	10
D1mc	923
D2mc	944
D3mc	950
E１mc	97
E２mc	95
E３mc	96
F1mc	4
F2mc	12
F3mc	19
G1mc	82
G2mc	83
G3mc	81
H1mc	126
H2mc	130
H3mc	130
I1mc	644
I2mc	694
I3mc	715
J1mc	74
J2mc	77
J3mc	80
