# Supplementary material for: Effects of cleaning sports mouthguards with ethylene-vinyl acetate on oral bacteria
Source: PeerJ. 2022 Dec 5;10:e14480. doi: 10.7717/peerj.14480 (PMC9745906; doi:10.7717/peerj.14480)
Supplement: Supplemental Information 3 [file peerj-10-14480-s003.xlsx]

## Sheet: Sheet1
control	raw-data	subject average	mc	raw-data	subject average
totalbacteriorA1	200000		totalbacteriorA1	0
totalbacteriorA2	40000		totalbacteriorA2	0
totalbacteriorA3	40000	93333.3	totalbacteriorA3	0	0
totalbacteriorB1	6000		totalbacteriorB1	0
totalbacteriorB2	8000		totalbacteriorB2	0
totalbacteriorB3	20000	11333.3	totalbacteriorB3	0	0
totalbacteriorC1	296000		totalbacteriorC1	0
totalbacteriorC2	400000		totalbacteriorC2	0
totalbacteriorC3	292000	329333	totalbacteriorC3	0	0
totalbacteriorD1	850000		totalbacteriorD1	0
totalbacteriorD2	250000		totalbacteriorD2	0
totalbacteriorD3	278000	459333	totalbacteriorD3	0	0
totalbacteriorE1	898000		totalbacteriorE1	4000
totalbacteriorE2	722000		totalbacteriorE2	26000
totalbacteriorE3	694000	771333	totalbacteriorE3	8000	12666.7
totalbacteriorF1	0		totalbacteriorF1	0
totalbacteriorF2	0		totalbacteriorF2	0
totalbacteriorF3	24000	8000	totalbacteriorF3	0	0
totalbacteriorG1	32000		totalbacteriorG1	0
totalbacteriorG2	20000		totalbacteriorG2	0
totalbacteriorG3	2000	18000	totalbacteriorG3	0	0
totalbacteriorH1	280000		totalbacteriorH1	0
totalbacteriorH2	960000		totalbacteriorH2	0
totalbacteriorH3	60000	433333	totalbacteriorH3	0	0
totalbacteriorI1	1488000		totalbacteriorI1	0
totalbacteriorI2	2824000		totalbacteriorI2	0
totalbacteriorI3	1332000	1.88133e+06	totalbacteriorI3	0	0
totalbacteriorJ1	1300000		totalbacteriorJ1	0
totalbacteriorJ2	224000		totalbacteriorJ2	0
totalbacteriorJ3	236000	586667	totalbacteriorJ3	0	0
streptococciA1	100000		streptococciA1	0
streptococciA2	40000		streptococciA2	0
streptococciA3	412000	184000	streptococciA3	0	0
streptococciB1	402000		streptococciB1	0
streptococciB2	206000		streptococciB2	0
streptococciB3	220000	276000	streptococciB3	0	0
streptococciC1	106000		streptococciC1	0
streptococciC2	98000		streptococciC2	0
streptococciC3	4000	69333.3	streptococciC3	0	0
streptococciD1	100000		streptococciD1	0
streptococciD2	298000		streptococciD2	0
streptococciD3	4000	134000	streptococciD3	0	0
streptococciE1	100000		streptococciE1	0
streptococciE2	298000		streptococciE2	0
streptococciE3	268000	222000	streptococciE3	0	0
streptococciF1	840000		streptococciF1	0
streptococciF2	384000		streptococciF2	0
streptococciF3	760000	661333	streptococciF3	0	0
streptococciG1	40000		streptococciG1	0
streptococciG2	100000		streptococciG2	0
streptococciG3	0	46666.7	streptococciG3	0	0
streptococciH1	30000		streptococciH1	0
streptococciH2	40000		streptococciH2	0
streptococciH3	58000	42666.7	streptococciH3	0	0
streptococciI1	544000		streptococciI1	0
streptococciI2	920000		streptococciI2	0
streptococciI3	944000	802667	streptococciI3	0	0
streptococciJ1	202000		streptococciJ1	0
streptococciJ2	110000		streptococciJ2	0
streptococciJ3	166000	159333	streptococciJ3	0	0
candidaA1	2000		candidaA1	0
candidaA2	8000		candidaA2	0
candidaA3	8000	6000	candidaA3	0	0
candidaB1	0		candidaB1	0
candidaB2	0		candidaB2	0
candidaB3	2000	666.667	candidaB3	0	0
candidaC1	54000		candidaC1	0
candidaC2	154000		candidaC2	0
candidaC3	86000	98000	candidaC3	0	0
candidaD1	138000		candidaD1	16000
candidaD2	758000		candidaD2	10000
candidaD3	822000	572667	candidaD3	4000	10000
candidaE1	246000		candidaE1	0
candidaE2	488000		candidaE2	4000
candidaE3	666000	466667	candidaE3	2000	2000
candidaF1	0		candidaF1	0
candidaF2	0		candidaF2	0
candidaF3	0	0	candidaF3	0	0
candidaG1	4000		candidaG1	0
candidaG2	6000		candidaG2	0
candidaG3	8000	6000	candidaG3	0	0
candidaH1	14000		candidaH1	2000
candidaH2	20000		candidaH2	0
candidaH3	32000	22000	candidaH3	0	666.667
candidaI1	0		candidaI1	0
candidaI2	0		candidaI2	0
candidaI3	0	0	candidaI3	0	0
candidaJ1	0		candidaJ1	0
candidaJ2	0		candidaJ2	0
candidaJ3	0	0	candidaJ3	0	0
